# Supplementary material for: ﻿The phylogeny and taxonomy of Upretia (Caloplacoideae, Teloschistaceae), reveal three new species from Southwestern China
Source: MycoKeys. 2023 Dec 7;100:233–43. doi: 10.3897/mycokeys.100.111446 (PMC10722501; doi:10.3897/mycokeys.100.111446)
Supplement: XML Treatment for Upretia zeorina [file mycokeys.100.111446-treatment1.xml]

<!DOCTYPE tp:taxon-treatment
  PUBLIC "-//TaxonX//DTD Taxonomic Treatment Publishing DTD v0 20100105//EN" "tax-treatment-NSO.dtd">
<tp:taxon-treatment xmlns:tp="http://www.plazi.org/taxpub"><tp:treatment-meta><kwd-group><label>Taxon classification</label><kwd>
                <named-content content-type="kingdom">Fungi</named-content>
              </kwd><kwd>
                <named-content content-type="order">Teloschistales</named-content>
              </kwd><kwd>
                <named-content content-type="family">Teloschistaceae</named-content>
              </kwd></kwd-group><mixed-citation publication-type="journal"><person-group><name><surname>Li</surname><given-names>Lijuan</given-names></name><name><surname>Zhang</surname><given-names>Yanyun</given-names></name><name><surname>Printzen</surname><given-names>Christian</given-names></name><name><surname>Wang</surname><given-names>Lisong</given-names></name><name><surname>Wang</surname><given-names>Xinyu</given-names></name></person-group><article-title>﻿The phylogeny and taxonomy of <italic><tp:taxon-name><tp:taxon-name-part taxon-name-part-type="genus" reg="Upretia">Upretia</tp:taxon-name-part></tp:taxon-name></italic> (<tp:taxon-name><tp:taxon-name-part taxon-name-part-type="subfamily">Caloplacoideae</tp:taxon-name-part></tp:taxon-name>, <tp:taxon-name><tp:taxon-name-part taxon-name-part-type="family">Teloschistaceae</tp:taxon-name-part></tp:taxon-name>), reveal three new species from Southwestern China</article-title><source>MycoKeys</source><day>07</day><month>12</month><year>2023</year><volume>100</volume><fpage>233</fpage><lpage>243</lpage><pub-id pub-id-type="doi">10.3897/mycokeys.100.111446</pub-id></mixed-citation></tp:treatment-meta><tp:nomenclature><label>﻿</label><tp:taxon-name>
              <object-id xmlns:xlink="http://www.w3.org/1999/xlink" content-type="arpha" xlink:type="simple">FB45579C-ABA2-56DA-BC54-5816BB104324</object-id>
              <tp:taxon-name-part taxon-name-part-type="genus" reg="Upretia">Upretia</tp:taxon-name-part>
              <tp:taxon-name-part taxon-name-part-type="species" reg="zeorina">zeorina</tp:taxon-name-part>
              <object-id xmlns:xlink="http://www.w3.org/1999/xlink" content-type="mycobank" xlink:type="simple">MycoBank No: 849819</object-id>
            </tp:taxon-name><tp:taxon-authority>Li J. Li &amp; Printzen</tp:taxon-authority><tp:taxon-status xmlns:xlink="http://www.w3.org/1999/xlink" xlink:type="simple">sp. nov.</tp:taxon-status><xref ref-type="fig" rid="F2">Fig. 2A–F</xref></tp:nomenclature><tp:treatment-sec sec-type="diagnosis" id="SECID0EG6AE"><title>Diagnosis.</title><p>Thallus epilithic, brown to blackish brown, areolate to squamulose, partly pruinose; apothecia zeorine type, disc black; ascospores polarilocular, 11.5–18.0 × 6.5–11.0 μm; conidia narrowly bacilliform, 4.0–6.0 × 0.5 μm. Containing gyrophoric acid.</p><fig id="F2" position="float" orientation="portrait"><object-id xmlns:xlink="http://www.w3.org/1999/xlink" content-type="doi" xlink:type="simple">10.3897/mycokeys.100.111446.figure2</object-id><object-id xmlns:xlink="http://www.w3.org/1999/xlink" content-type="arpha" xlink:type="simple">E0963F7D-CCC9-5199-BE62-5F172532FC14</object-id><label>Figure 2.</label><caption><p>The new species <italic><tp:taxon-name><tp:taxon-name-part taxon-name-part-type="genus" reg="Upretia">Upretia</tp:taxon-name-part><tp:taxon-name-part taxon-name-part-type="species" reg="zeorina">zeorina</tp:taxon-name-part></tp:taxon-name></italic><bold>A</bold> habitus and lichen thallus <bold>B</bold> zeorine type apothecia, proper margin raised above disc (arrow) <bold>C</bold> section of apothecia in Lugol’s iodine (I), hymenium I+ blue, proper margin I- <bold>D</bold> section of apothecia in lactophenol cotton blue (<abbrev xmlns:xlink="http://www.w3.org/1999/xlink" xlink:title="lactophenol cotton blue" id="ABBRID0EHAAG" xlink:type="simple">LCB</abbrev>) <bold>E</bold> asci in lactophenol cotton blue, with polarilocular ascospores <bold>F</bold> shortly bacilliform conidia of the new species. Scale bars: 2 mm (<bold>A</bold>); 1 mm (<bold>B</bold>); 50 µm (<bold>C</bold>); 20 µm (<bold>D</bold>); 10 µm (<bold>E, F</bold>).</p></caption><graphic xmlns:xlink="http://www.w3.org/1999/xlink" xlink:href="mycokeys-100-233-g002.jpg" position="float" orientation="portrait" xlink:type="simple" id="oo_948952.jpg"><uri content-type="original_file" xlink:type="simple">https://binary.pensoft.net/fig/948952</uri></graphic></fig></tp:treatment-sec><tp:treatment-sec sec-type="material" id="SECID0E5AAG"><title>Type.</title><p>China. Sichuan Prov.: Huili Co., on the way from Huili to Jiaopingdu, elev. 1880 m, <named-content xmlns:xlink="http://www.w3.org/1999/xlink" content-type="dwc:verbatimCoordinates" xlink:type="simple"><named-content content-type="geo-json" specific-use="{&#34;type&#34;:&#34;Point&#34;,&#34;coordinates&#34;:[102.383333,26.350000]}" id="NCID0EHBAG" xlink:type="simple">26°21′N, 102°23′E</named-content></named-content>, on rock, 11 Apr 2019, Wang Lisong et al. 19-63056 (<named-content xmlns:xlink="http://www.w3.org/1999/xlink" content-type="dwc:institutional_code" xlink:title="Lichen Herbarium, Kunming Institute of Botany, Chinese Academy of Sciences" xlink:href="http://grbio.org/institution/kunming-institute-botany-chinese-academy-sciences" xlink:type="simple">KUN</named-content>-L-66526–<bold><italic>Holotype</italic></bold>, <abbrev xmlns:xlink="http://www.w3.org/1999/xlink" xlink:title="Herbarium Senckenbergianum Frankfurt" id="ABBRID0ETBAG" xlink:type="simple">FR</abbrev>-0183125–<bold><italic><tp:taxon-name><tp:taxon-name-part taxon-name-part-type="genus" reg="Isotype">Isotype</tp:taxon-name-part></tp:taxon-name></italic></bold>); GenBank No.: <abbrev xmlns:xlink="http://www.w3.org/1999/xlink" xlink:title="internal transcribed spacer" id="ABBRID0E6BAG" xlink:type="simple">ITS</abbrev>-<ext-link xmlns:xlink="http://www.w3.org/1999/xlink" xlink:href="MW798796" ext-link-type="gen" xlink:type="simple">MW798796</ext-link>, mtSSU- <ext-link xmlns:xlink="http://www.w3.org/1999/xlink" xlink:href="MW798794" ext-link-type="gen" xlink:type="simple">MW798794</ext-link>.</p></tp:treatment-sec><tp:treatment-sec sec-type="description" id="SECID0ENCAG"><title>Description.</title><p>Thallus areolate to squamulose, irregular in outline, squamules plane, adnate, rarely raised and free from substrate at edges, entire or rarely incised, 0.5–2.5 mm in diam. Upper surface brown to blackish brown, smooth or sparingly fissured, partly weakly shiny, ± white pruinose, mostly at the edges. Lower surface dark on the rising edge, without rhizines. Upper cortex brown, ca. 20 μm high; algal layer continuous, ca. 50–60 μm high, photobiont trebouxioid; medulla grey, ca. 120–160 μm high; lower cortex lacking.</p><p>Apothecia zeorine type, sessile, numerous, scattered to aggregated, rounded or irregular when aggregated, up to 1.2 mm in diam.; disc slightly concave to plane, black; proper margin persistent, slightly raised above or level with disc, brownish black, weakly shiny, consisting of interwoven hyphae, uppermost lateral part ca. 30–80 μm thick; thalline margin concolorous with the thallus, 30–130 μm thick, with olive cortical layer, 10–20 μm thick. Hymenium colorless, I+ blue, ca. 70–90 μm; epihymenium with brown pigment, 10–20 μm; paraphyses septate, rarely branched, ca. 2.0 μm wide, dark brown and swollen up to 4.0 μm at the tips; subhymenium and hypothecium colorless, 80–160 μm. Asci <italic><tp:taxon-name><tp:taxon-name-part taxon-name-part-type="genus" reg="Teloschistes">Teloschistes</tp:taxon-name-part></tp:taxon-name></italic>-type, 8-spored, 55–65 × 14–16 μm. Ascospores hyaline, polarilocular, ellipsoid to broadly ellipsoid, 11.5–18.0 × 6.5–11.0 μm, septum 6.0–9.0 µm. Pycnidia immersed, wall dark olive, conidia narrowly bacilliform, 4.0–6.0 × ca. 0.5 μm.</p></tp:treatment-sec><tp:treatment-sec sec-type="chemistry" id="SECID0E2CAG"><title>Chemistry.</title><p>Thallus and apothecia thalline margin K-, C+ red; <abbrev xmlns:xlink="http://www.w3.org/1999/xlink" xlink:title="High performance thin layer chromatography" id="ABBRID0EBDAG" xlink:type="simple">HPTLC</abbrev>: only gyrophoric acid was detected.</p></tp:treatment-sec><tp:treatment-sec sec-type="ecology" id="SECID0EFDAG"><title>Ecology and distribution.</title><p>On exposed rock in arid valley, at elevations between 1520 and 1880 m along the Jinsha-jiang River. Only known from Sichuan and Yunnan Provinces, China (Fig. <xref ref-type="fig" rid="F3">3</xref>).</p><fig id="F3" position="float" orientation="portrait"><object-id xmlns:xlink="http://www.w3.org/1999/xlink" content-type="doi" xlink:type="simple">10.3897/mycokeys.100.111446.figure3</object-id><object-id xmlns:xlink="http://www.w3.org/1999/xlink" content-type="arpha" xlink:type="simple">307E71B0-3913-54CF-B781-3D5BE2B74705</object-id><label>Figure 3.</label><caption><p>Locations of species of the genus <italic><tp:taxon-name><tp:taxon-name-part taxon-name-part-type="genus" reg="Upretia">Upretia</tp:taxon-name-part></tp:taxon-name></italic> in China. The map was obtained from National Platform for Common Geospatial Information Services (<ext-link xmlns:xlink="http://www.w3.org/1999/xlink" xlink:href="https://www.tianditu.gov.cn/" ext-link-type="uri" xlink:type="simple">https://www.tianditu.gov.cn/</ext-link>).</p></caption><graphic xmlns:xlink="http://www.w3.org/1999/xlink" xlink:href="mycokeys-100-233-g003.jpg" position="float" orientation="portrait" xlink:type="simple" id="oo_948953.jpg"><uri content-type="original_file" xlink:type="simple">https://binary.pensoft.net/fig/948953</uri></graphic></fig></tp:treatment-sec><tp:treatment-sec sec-type="etymology" id="SECID0EIEAG"><title>Etymology.</title><p>Named due to its zeorine type of apothecia with a thalline outer and a proper inner margin.</p></tp:treatment-sec><tp:treatment-sec sec-type="notes" id="SECID0ENEAG"><title>Notes.</title><p><italic><tp:taxon-name><tp:taxon-name-part taxon-name-part-type="genus" reg="Upretia">Upretia</tp:taxon-name-part><tp:taxon-name-part taxon-name-part-type="species" reg="amarkantakana">amarkantakana</tp:taxon-name-part></tp:taxon-name></italic>, the type species of the genus <italic><tp:taxon-name><tp:taxon-name-part taxon-name-part-type="genus" reg="Upretia">Upretia</tp:taxon-name-part></tp:taxon-name></italic> known from India, differs from the new species by the olive-grey to brownish grey thallus with lobate margin, the lecanorine apothecia and orange to brown apothecial disc, the smaller ascospores (8.5–) 9.0–10.0 × 4.0–5.0 μm and shorter conidia (1.0–)2.0–3.0 × 0.5–1.0 μm, and the absence of gyrophoric acid (<xref ref-type="bibr" rid="B7">Joshi and Upreti 2006</xref>; <xref ref-type="bibr" rid="B12">Kondratyuk et al. 2018</xref>).</p><p><italic><tp:taxon-name><tp:taxon-name-part taxon-name-part-type="genus" reg="Upretia">Upretia</tp:taxon-name-part><tp:taxon-name-part taxon-name-part-type="species" reg="squamulosa">squamulosa</tp:taxon-name-part></tp:taxon-name></italic> is similar to the new species with similar ascospores size (11.5–17.5 × 7.5–10.0 μm), squamulose thallus without lobate margin, the presence of gyrophoric acid, and similar distribution in Southwestern China (along the Jinshajiang River), but differs by having imbricate squamules with a non-pruinose, greyish green to brown upper surface, larger apothecia (up to 2 mm diam.) with a pale brown to brown disc, hyaline and slightly swollen paraphyses tips, and the presence of lecanoric acid (<xref ref-type="bibr" rid="B22">Zhang et al. 2019</xref>). Apothecia of <italic><tp:taxon-name><tp:taxon-name-part taxon-name-part-type="genus" reg="Upretia">U.</tp:taxon-name-part><tp:taxon-name-part taxon-name-part-type="species" reg="squamulosa">squamulosa</tp:taxon-name-part></tp:taxon-name></italic> are usually lecanorine with the thalline margin at the early stage, and soon becoming zeorine, inner proper margin could be distinguished in sections, ca. 25–50 μm thick, thalline margin concolorous with the thallus, ca. 20–30 μm thick.</p><p>Molecular data are not available for <italic><tp:taxon-name><tp:taxon-name-part taxon-name-part-type="genus" reg="Upretia">U.</tp:taxon-name-part><tp:taxon-name-part taxon-name-part-type="species" reg="hueana">hueana</tp:taxon-name-part></tp:taxon-name></italic>, and hence its phylogenetic relationships <italic><tp:taxon-name><tp:taxon-name-part taxon-name-part-type="genus" reg="Upretia">U.</tp:taxon-name-part><tp:taxon-name-part taxon-name-part-type="species" reg="zeorina">zeorina</tp:taxon-name-part></tp:taxon-name></italic> cannot be assessed, but the species distinctly differs by its squamulose to lobed thallus with brown surface, lecanorine apothecia with brown disc, smaller ascospores (8.5–11.0(–12.5) × 5.0–8.5 μm vs. 11.5–18.0 × 6.5–11.0 μm), the presence of parietin and the absence of gyrophoric acid (<xref ref-type="bibr" rid="B20">Wetmore 1996</xref>; <xref ref-type="bibr" rid="B8">Joshi and Upreti 2007</xref>; <xref ref-type="bibr" rid="B15">Mishra et al. 2020</xref>). As far as the currently known species in the genus <italic><tp:taxon-name><tp:taxon-name-part taxon-name-part-type="genus" reg="Upretia">Upretia</tp:taxon-name-part></tp:taxon-name></italic> are concerned, the Indian species differ from the Chinese species by their smaller ascospores, the secondary metabolites, and a preference for growing at lower altitudes (500–1050m) (<xref ref-type="bibr" rid="B7">Joshi and Upreti 2006</xref>; <xref ref-type="bibr" rid="B12">Kondratyuk et al. 2018</xref>; <xref ref-type="bibr" rid="B15">Mishra et al. 2020</xref>).</p><p><xref ref-type="bibr" rid="B15">Mishra et al. (2020)</xref> mentioned that <italic><tp:taxon-name><tp:taxon-name-part taxon-name-part-type="genus" reg="Caloplaca">Caloplaca</tp:taxon-name-part><tp:taxon-name-part taxon-name-part-type="species" reg="cupreorufa">cupreorufa</tp:taxon-name-part></tp:taxon-name></italic> Zahlbr., may belong to <italic><tp:taxon-name><tp:taxon-name-part taxon-name-part-type="genus" reg="Upretia">Upretia</tp:taxon-name-part></tp:taxon-name></italic> due to its brownish thallus and brownish pigment in walls of outer cortical cells. The species was collected by Handel-Mazzetti 1914 in Setschwan (Sichuan province, China) in a dry subtropical valley (<xref ref-type="bibr" rid="B21">Zahlbruckner 1930</xref>), close to the localities where the specimens of the new species were collected, but it differs by its smaller areoles (0.3–0.7 mm vs. 0.5–2.5 mm), its brown apothecial disc, lacking an inner proper margin, its apically unswollen and frequently branched paraphyses and its smaller ascospores (12.5–14.0 × 7.5–8.5 μm vs. 11.5–18.0 × 6.5–11.0 μm) (<xref ref-type="bibr" rid="B21">Zahlbruckner 1930</xref>; <xref ref-type="bibr" rid="B19">Wetmore 1994</xref>).</p><p>Two specimens of <italic><tp:taxon-name><tp:taxon-name-part taxon-name-part-type="genus" reg="Upretia">Upretia</tp:taxon-name-part></tp:taxon-name></italic> from Sichuan and Yunnan, i.e., <italic><tp:taxon-name><tp:taxon-name-part taxon-name-part-type="genus" reg="Upretia">Upretia</tp:taxon-name-part></tp:taxon-name></italic> sp. 1 and <italic><tp:taxon-name><tp:taxon-name-part taxon-name-part-type="genus" reg="Upretia">Upretia</tp:taxon-name-part></tp:taxon-name></italic> sp. 2 in figure 1, compose a clade with <italic><tp:taxon-name><tp:taxon-name-part taxon-name-part-type="genus" reg="Upretia">U.</tp:taxon-name-part><tp:taxon-name-part taxon-name-part-type="species" reg="amarkantakana">amarkantakana</tp:taxon-name-part></tp:taxon-name></italic>. They resemble the latter by their crustose thallus with lobate margins, but differ by the smaller areoles (0.2–0.5 mm) and shorter lobes (≤ 1.2 mm). <italic><tp:taxon-name><tp:taxon-name-part taxon-name-part-type="genus" reg="Upretia">Upretia</tp:taxon-name-part></tp:taxon-name></italic> sp.1 is characterized by the green thallus with partly pruinose on the margins, yellow medulla, and the presence of gyrophoric acid, whereas <italic><tp:taxon-name><tp:taxon-name-part taxon-name-part-type="genus" reg="Upretia">Upretia</tp:taxon-name-part></tp:taxon-name></italic> sp. 2 is characterized by a continuously pruinose upper surface, white medulla and the absence of gyrophoric acid. Unfortunately, only one sample has been collected each for these two putative species, respectively, and only the specimen of <italic><tp:taxon-name><tp:taxon-name-part taxon-name-part-type="genus" reg="Upretia">Upretia</tp:taxon-name-part></tp:taxon-name></italic> sp. 2 contains apothecia which are of the zeorine to lecanorine type. Therefore, we temporarily refrain from describing these two samples as new species until more populations and data are available. However, their morphological distinction within the genus <italic><tp:taxon-name><tp:taxon-name-part taxon-name-part-type="genus" reg="Upretia">Upretia</tp:taxon-name-part></tp:taxon-name></italic> highlights the further diversity of the genus in China, especially in the Hengduan Mountains.</p></tp:treatment-sec><tp:treatment-sec sec-type="material" id="SECID0ECLAG"><title>Additional specimens examined.</title><p><italic><tp:taxon-name><tp:taxon-name-part taxon-name-part-type="genus" reg="Upretia">Upretia</tp:taxon-name-part><tp:taxon-name-part taxon-name-part-type="species" reg="zeorina">zeorina</tp:taxon-name-part></tp:taxon-name></italic>: China. Sichuan Prov.: Huili Co., on the way from Huili to Jiaopingdu, elev. 1736–1880 m, <named-content xmlns:xlink="http://www.w3.org/1999/xlink" content-type="dwc:verbatimCoordinates" xlink:type="simple"><named-content content-type="geo-json" specific-use="{&#34;type&#34;:&#34;Point&#34;,&#34;coordinates&#34;:[102.316667,26.350000]}" id="NCID0EWLAG" xlink:type="simple">26°21′N, 102°19′E</named-content></named-content>, on rock, 11 Apr 2019, Wang Lisong et al. 19-63058 (<named-content xmlns:xlink="http://www.w3.org/1999/xlink" content-type="dwc:institutional_code" xlink:title="Lichen Herbarium, Kunming Institute of Botany, Chinese Academy of Sciences" xlink:href="http://grbio.org/institution/kunming-institute-botany-chinese-academy-sciences" xlink:type="simple">KUN</named-content>-L-66528, <abbrev xmlns:xlink="http://www.w3.org/1999/xlink" xlink:title="Herbarium Senckenbergianum Frankfurt" id="ABBRID0E6LAG" xlink:type="simple">FR</abbrev>- 0183126, mtSSU- <ext-link xmlns:xlink="http://www.w3.org/1999/xlink" xlink:href="MW798793" ext-link-type="gen" xlink:type="simple">MW798793</ext-link>), 19-63045 (<named-content xmlns:xlink="http://www.w3.org/1999/xlink" content-type="dwc:institutional_code" xlink:title="Lichen Herbarium, Kunming Institute of Botany, Chinese Academy of Sciences" xlink:href="http://grbio.org/institution/kunming-institute-botany-chinese-academy-sciences" xlink:type="simple">KUN</named-content>-L-66515), 19-63039 (<named-content xmlns:xlink="http://www.w3.org/1999/xlink" content-type="dwc:institutional_code" xlink:title="Lichen Herbarium, Kunming Institute of Botany, Chinese Academy of Sciences" xlink:href="http://grbio.org/institution/kunming-institute-botany-chinese-academy-sciences" xlink:type="simple">KUN</named-content>-L-66509), 19-63040 (<named-content xmlns:xlink="http://www.w3.org/1999/xlink" content-type="dwc:institutional_code" xlink:title="Lichen Herbarium, Kunming Institute of Botany, Chinese Academy of Sciences" xlink:href="http://grbio.org/institution/kunming-institute-botany-chinese-academy-sciences" xlink:type="simple">KUN</named-content>-L-66510), 19-63046 (<named-content xmlns:xlink="http://www.w3.org/1999/xlink" content-type="dwc:institutional_code" xlink:title="Lichen Herbarium, Kunming Institute of Botany, Chinese Academy of Sciences" xlink:href="http://grbio.org/institution/kunming-institute-botany-chinese-academy-sciences" xlink:type="simple">KUN</named-content>-L-66516), 19-62891 (<named-content xmlns:xlink="http://www.w3.org/1999/xlink" content-type="dwc:institutional_code" xlink:title="Lichen Herbarium, Kunming Institute of Botany, Chinese Academy of Sciences" xlink:href="http://grbio.org/institution/kunming-institute-botany-chinese-academy-sciences" xlink:type="simple">KUN</named-content>-L-66432), 19-62896 (<named-content xmlns:xlink="http://www.w3.org/1999/xlink" content-type="dwc:institutional_code" xlink:title="Lichen Herbarium, Kunming Institute of Botany, Chinese Academy of Sciences" xlink:href="http://grbio.org/institution/kunming-institute-botany-chinese-academy-sciences" xlink:type="simple">KUN</named-content>-L-66437); Yunnan Prov., Heqing Co., Zhongjiang Village, elev. 1540 m, <named-content xmlns:xlink="http://www.w3.org/1999/xlink" content-type="dwc:verbatimCoordinates" xlink:type="simple"><named-content content-type="geo-json" specific-use="{&#34;type&#34;:&#34;Point&#34;,&#34;coordinates&#34;:[100.383333,26.500000]}" id="NCID0EDNAG" xlink:type="simple">26°30′N, 100°23′E</named-content></named-content>, on rock, 8 July 2016, Wang Lisong et al. 16-50177 (<named-content xmlns:xlink="http://www.w3.org/1999/xlink" content-type="dwc:institutional_code" xlink:title="Lichen Herbarium, Kunming Institute of Botany, Chinese Academy of Sciences" xlink:href="http://grbio.org/institution/kunming-institute-botany-chinese-academy-sciences" xlink:type="simple">KUN</named-content>-L-53525); Yuanmou Co., Langbapu Soil Forest, elev. 1526 m, <named-content xmlns:xlink="http://www.w3.org/1999/xlink" content-type="dwc:verbatimCoordinates" xlink:type="simple"><named-content content-type="geo-json" specific-use="{&#34;type&#34;:&#34;Point&#34;,&#34;coordinates&#34;:[101.683333,25.700000]}" id="NCID0EPNAG" xlink:type="simple">25°42′N, 101°41′E</named-content></named-content>, on rock, 21 Apr 2014, Wang Lisong et al. 14-43393 (<named-content xmlns:xlink="http://www.w3.org/1999/xlink" content-type="dwc:institutional_code" xlink:title="Lichen Herbarium, Kunming Institute of Botany, Chinese Academy of Sciences" xlink:href="http://grbio.org/institution/kunming-institute-botany-chinese-academy-sciences" xlink:type="simple">KUN</named-content>-L-45200), on the way from Yuanmou to Yongren, elev. 1520 m, <named-content xmlns:xlink="http://www.w3.org/1999/xlink" content-type="dwc:verbatimCoordinates" xlink:type="simple"><named-content content-type="geo-json" specific-use="{&#34;type&#34;:&#34;Point&#34;,&#34;coordinates&#34;:[101.716667,25.966667]}" id="NCID0E2NAG" xlink:type="simple">25°58′N, 101°43′E</named-content></named-content>, on rock, 1 July 2017, Wang Lisong et al. 17-56127(<named-content xmlns:xlink="http://www.w3.org/1999/xlink" content-type="dwc:institutional_code" xlink:title="Lichen Herbarium, Kunming Institute of Botany, Chinese Academy of Sciences" xlink:href="http://grbio.org/institution/kunming-institute-botany-chinese-academy-sciences" xlink:type="simple">KUN</named-content>-L-59563), 17-56125 (<named-content xmlns:xlink="http://www.w3.org/1999/xlink" content-type="dwc:institutional_code" xlink:title="Lichen Herbarium, Kunming Institute of Botany, Chinese Academy of Sciences" xlink:href="http://grbio.org/institution/kunming-institute-botany-chinese-academy-sciences" xlink:type="simple">KUN</named-content>-L-59561), 18-58007 (<named-content xmlns:xlink="http://www.w3.org/1999/xlink" content-type="dwc:institutional_code" xlink:title="Lichen Herbarium, Kunming Institute of Botany, Chinese Academy of Sciences" xlink:href="http://grbio.org/institution/kunming-institute-botany-chinese-academy-sciences" xlink:type="simple">KUN</named-content>-L-61584).</p><p><italic><tp:taxon-name><tp:taxon-name-part taxon-name-part-type="genus" reg="Upretia">Upretia</tp:taxon-name-part><tp:taxon-name-part taxon-name-part-type="species" reg="squamulosa">squamulosa</tp:taxon-name-part></tp:taxon-name></italic>: China. Yunnan Prov.: Huize Co., Zhehai Town, elev. 1720m, <named-content xmlns:xlink="http://www.w3.org/1999/xlink" content-type="dwc:verbatimCoordinates" xlink:type="simple"><named-content content-type="geo-json" specific-use="{&#34;type&#34;:&#34;Point&#34;,&#34;coordinates&#34;:[102.316667,26.350000]}" id="NCID0E3OAG" xlink:type="simple">26°21′N, 102°19′E</named-content></named-content>, on rock, 18 June 2015, Wang Xinyu et al. 15-47423 (<named-content xmlns:xlink="http://www.w3.org/1999/xlink" content-type="dwc:institutional_code" xlink:title="Lichen Herbarium, Kunming Institute of Botany, Chinese Academy of Sciences" xlink:href="http://grbio.org/institution/kunming-institute-botany-chinese-academy-sciences" xlink:type="simple">KUN</named-content>-L-50312-holotype, <abbrev xmlns:xlink="http://www.w3.org/1999/xlink" xlink:title="Herbarium Senckenbergianum Frankfurt" id="ABBRID0EFPAG" xlink:type="simple">FR</abbrev>-0264988-isotype), 15-47427 (<named-content xmlns:xlink="http://www.w3.org/1999/xlink" content-type="dwc:institutional_code" xlink:title="Lichen Herbarium, Kunming Institute of Botany, Chinese Academy of Sciences" xlink:href="http://grbio.org/institution/kunming-institute-botany-chinese-academy-sciences" xlink:type="simple">KUN</named-content>-L-50316); Yulong Co., on the way from Lijiang to Ninglang, elev. 1871 m, <named-content xmlns:xlink="http://www.w3.org/1999/xlink" content-type="dwc:verbatimCoordinates" xlink:type="simple"><named-content content-type="geo-json" specific-use="{&#34;type&#34;:&#34;Point&#34;,&#34;coordinates&#34;:[100.500000,27.050000]}" id="NCID0EQPAG" xlink:type="simple">27°03′N, 100°30′E</named-content></named-content>, on rock, 9 Apr 2019, Wang Lisong et al. 19-62704 (<named-content xmlns:xlink="http://www.w3.org/1999/xlink" content-type="dwc:institutional_code" xlink:title="Lichen Herbarium, Kunming Institute of Botany, Chinese Academy of Sciences" xlink:href="http://grbio.org/institution/kunming-institute-botany-chinese-academy-sciences" xlink:type="simple">KUN</named-content>-L-66245), Jiangbianxin Village, elev. 1720 m, <named-content xmlns:xlink="http://www.w3.org/1999/xlink" content-type="dwc:verbatimCoordinates" xlink:type="simple"><named-content content-type="geo-json" specific-use="{&#34;type&#34;:&#34;Point&#34;,&#34;coordinates&#34;:[103.700000,26.516667]}" id="NCID0E3PAG" xlink:type="simple">26°31′N, 103°42′E</named-content></named-content>, on rock, 9 Dec 2013, Wang Lisong et al. 18-58077 (<named-content xmlns:xlink="http://www.w3.org/1999/xlink" content-type="dwc:institutional_code" xlink:title="Lichen Herbarium, Kunming Institute of Botany, Chinese Academy of Sciences" xlink:href="http://grbio.org/institution/kunming-institute-botany-chinese-academy-sciences" xlink:type="simple">KUN</named-content>-L-61568).</p><p><italic><tp:taxon-name><tp:taxon-name-part taxon-name-part-type="genus" reg="Upretia">Upretia</tp:taxon-name-part></tp:taxon-name></italic> sp. 1: China. Sichuan Prov.: Dechang Co., on the way from Dechang to Huili, elev. 1320 m, <named-content xmlns:xlink="http://www.w3.org/1999/xlink" content-type="dwc:verbatimCoordinates" xlink:type="simple"><named-content content-type="geo-json" specific-use="{&#34;type&#34;:&#34;Point&#34;,&#34;coordinates&#34;:[102.316667,27.300000]}" id="NCID0ERQAG" xlink:type="simple">27°18′N, 102°19′E</named-content></named-content>, on rock, 11 Apr 2019, Wang Lisong et al. 19-62841 (<named-content xmlns:xlink="http://www.w3.org/1999/xlink" content-type="dwc:institutional_code" xlink:title="Lichen Herbarium, Kunming Institute of Botany, Chinese Academy of Sciences" xlink:href="http://grbio.org/institution/kunming-institute-botany-chinese-academy-sciences" xlink:type="simple">KUN</named-content>-L-66382).</p><p><italic><tp:taxon-name><tp:taxon-name-part taxon-name-part-type="genus" reg="Upretia">Upretia</tp:taxon-name-part></tp:taxon-name></italic> sp. 2: China. Yunnan Prov.: Yunlong Vil., Yunlong water reservoir, elev. 2100 m, <named-content xmlns:xlink="http://www.w3.org/1999/xlink" content-type="dwc:verbatimCoordinates" xlink:type="simple"><named-content content-type="geo-json" specific-use="{&#34;type&#34;:&#34;Point&#34;,&#34;coordinates&#34;:[102.366667,25.850000]}" id="NCID0EGRAG" xlink:type="simple">25°51′N, 102°22′E</named-content></named-content>, on rock, 18 Apr 2014, Wang Lisong et al. 14-43454 (<named-content xmlns:xlink="http://www.w3.org/1999/xlink" content-type="dwc:institutional_code" xlink:title="Lichen Herbarium, Kunming Institute of Botany, Chinese Academy of Sciences" xlink:href="http://grbio.org/institution/kunming-institute-botany-chinese-academy-sciences" xlink:type="simple">KUN</named-content>-L-45260).</p></tp:treatment-sec><ref-list><ref id="B7"><mixed-citation xmlns:xlink="http://www.w3.org/1999/xlink" xlink:type="simple"><person-group><name name-style="western"><surname>Joshi</surname><given-names>Y</given-names></name><name name-style="western"><surname>Upreti</surname><given-names>DK</given-names></name></person-group> (<year>2006</year>) <article-title><italic><tp:taxon-name><tp:taxon-name-part taxon-name-part-type="genus">Caloplaca</tp:taxon-name-part><tp:taxon-name-part taxon-name-part-type="species">amarkantakana</tp:taxon-name-part></tp:taxon-name></italic>, a new species in the <italic><tp:taxon-name><tp:taxon-name-part taxon-name-part-type="genus">Caloplaca</tp:taxon-name-part><tp:taxon-name-part taxon-name-part-type="species">sideritis</tp:taxon-name-part></tp:taxon-name></italic> group from India.</article-title><source>The Lichenologist</source><volume>38</volume>(<issue>6</issue>): <fpage>537</fpage>–<lpage>540</lpage>. <ext-link xlink:href="10.1017/S0024282906006360" ext-link-type="doi" xlink:type="simple">https://doi.org/10.1017/S0024282906006360</ext-link></mixed-citation></ref><ref id="B12"><mixed-citation xmlns:xlink="http://www.w3.org/1999/xlink" xlink:type="simple"><person-group><name name-style="western"><surname>Kondratyuk</surname><given-names>SY</given-names></name><name name-style="western"><surname>Persson</surname><given-names>P</given-names></name><name name-style="western"><surname>Hansson</surname><given-names>M</given-names></name><name name-style="western"><surname>Mishra</surname><given-names>GK</given-names></name><name name-style="western"><surname>Nayaka</surname><given-names>S</given-names></name><name name-style="western"><surname>Liu</surname><given-names>D</given-names></name><name name-style="western"><surname>Hur</surname><given-names>JS</given-names></name><name name-style="western"><surname>Thell</surname><given-names>A</given-names></name></person-group> (<year>2018</year>) <italic><tp:taxon-name><tp:taxon-name-part taxon-name-part-type="genus">Upretia</tp:taxon-name-part></tp:taxon-name></italic>, a new caloplacoid lichen genus (<tp:taxon-name><tp:taxon-name-part taxon-name-part-type="family">Teloschistaceae</tp:taxon-name-part></tp:taxon-name>, Lichen-Forming <tp:taxon-name><tp:taxon-name-part taxon-name-part-type="phylum">Ascomycota</tp:taxon-name-part></tp:taxon-name>) from India. Cryptogam Biodiversity and Assessment, Special Volume, e-ISSN: 2456–0251, 22–31. <ext-link xlink:href="10.21756/cab.esp5" ext-link-type="doi" xlink:type="simple">https://doi.org/10.21756/cab.esp5</ext-link></mixed-citation></ref><ref id="B22"><mixed-citation xmlns:xlink="http://www.w3.org/1999/xlink" xlink:type="simple"><person-group><name name-style="western"><surname>Zhang</surname><given-names>YY</given-names></name><name name-style="western"><surname>Wang</surname><given-names>XY</given-names></name><name name-style="western"><surname>Li</surname><given-names>LJ</given-names></name><name name-style="western"><surname>Søchting</surname><given-names>U</given-names></name><name name-style="western"><surname>Yin</surname><given-names>AC</given-names></name><name name-style="western"><surname>Wang</surname><given-names>SQ</given-names></name><name name-style="western"><surname>Wang</surname><given-names>LS</given-names></name></person-group> (<year>2019</year>) <article-title><italic><tp:taxon-name><tp:taxon-name-part taxon-name-part-type="genus">Upretia</tp:taxon-name-part><tp:taxon-name-part taxon-name-part-type="species">squamulosa</tp:taxon-name-part></tp:taxon-name></italic>, a new lichen species from the arid valley of Jinsha-Jiang River, China.</article-title><source>Phytotaxa</source><volume>402</volume>(<issue>6</issue>): <fpage>288</fpage>–<lpage>294</lpage>. <ext-link xlink:href="10.11646/phytotaxa.402.6.3" ext-link-type="doi" xlink:type="simple">https://doi.org/10.11646/phytotaxa.402.6.3</ext-link></mixed-citation></ref><ref id="B20"><mixed-citation xmlns:xlink="http://www.w3.org/1999/xlink" xlink:type="simple"><person-group><name name-style="western"><surname>Wetmore</surname><given-names>CM</given-names></name></person-group> (<year>1996</year>) <article-title>The <italic><tp:taxon-name><tp:taxon-name-part taxon-name-part-type="genus">Caloplaca</tp:taxon-name-part><tp:taxon-name-part taxon-name-part-type="species">sideritis</tp:taxon-name-part></tp:taxon-name></italic> group in North and Central America.</article-title><source>The Bryologist</source><volume>99</volume>(<issue>3</issue>): <fpage>292</fpage>–<lpage>314</lpage>. <ext-link xlink:href="10.2307/3244301" ext-link-type="doi" xlink:type="simple">https://doi.org/10.2307/3244301</ext-link></mixed-citation></ref><ref id="B8"><mixed-citation xmlns:xlink="http://www.w3.org/1999/xlink" xlink:type="simple"><person-group><name name-style="western"><surname>Joshi</surname><given-names>Y</given-names></name><name name-style="western"><surname>Upreti</surname><given-names>DK</given-names></name></person-group> (<year>2007</year>) <article-title>New species and new records of the lichen genus <italic><tp:taxon-name><tp:taxon-name-part taxon-name-part-type="genus">Caloplaca</tp:taxon-name-part></tp:taxon-name></italic> from India.</article-title><source>The Lichenologist</source><volume>39</volume>(<issue>6</issue>): <fpage>505</fpage>–<lpage>508</lpage>. <ext-link xlink:href="10.1017/S0024282907006834" ext-link-type="doi" xlink:type="simple">https://doi.org/10.1017/S0024282907006834</ext-link></mixed-citation></ref><ref id="B15"><mixed-citation xmlns:xlink="http://www.w3.org/1999/xlink" xlink:type="simple"><person-group><name name-style="western"><surname>Mishra</surname><given-names>GK</given-names></name><name name-style="western"><surname>Upreti</surname><given-names>DK</given-names></name><name name-style="western"><surname>Nayaka</surname><given-names>S</given-names></name><name name-style="western"><surname>Thell</surname><given-names>A</given-names></name><name name-style="western"><surname>Kärnefelt</surname><given-names>I</given-names></name><name name-style="western"><surname>Lőkös</surname><given-names>L</given-names></name><name name-style="western"><surname>Hur</surname><given-names>JS</given-names></name><name name-style="western"><surname>Sinha</surname><given-names>GP</given-names></name><name name-style="western"><surname>Kondratyuk</surname><given-names>SY</given-names></name></person-group> (<year>2020</year>) <article-title>Current taxonomy of the lichen family <tp:taxon-name><tp:taxon-name-part taxon-name-part-type="family">Teloschistaceae</tp:taxon-name-part></tp:taxon-name> from India with descriptions of new species.</article-title><source>Acta Botanica Hungarica</source><volume>62</volume>(<issue>3–4</issue>): <fpage>309</fpage>–<lpage>391</lpage>. <ext-link xlink:href="10.1556/034.62.2020.3-4.5" ext-link-type="doi" xlink:type="simple">https://doi.org/10.1556/034.62.2020.3-4.5</ext-link></mixed-citation></ref><ref id="B21"><mixed-citation xmlns:xlink="http://www.w3.org/1999/xlink" xlink:type="simple"><person-group><name name-style="western"><surname>Zahlbruckner</surname><given-names>A</given-names></name></person-group> (<year>1930</year>) <source>Lichenes. In: Handel-Mazzetti H (Ed.) Symbolae sinicae. Botanische Ergebnisse der Expedition der Akademie der Wissenschaften in Wien nach Südwest-China 1914-1918. III. J.</source><publisher-name>Springer</publisher-name>, <publisher-loc>Wien</publisher-loc>, <size units="page">254 pp</size>.</mixed-citation></ref><ref id="B19"><mixed-citation xmlns:xlink="http://www.w3.org/1999/xlink" xlink:type="simple"><person-group><name name-style="western"><surname>Wetmore</surname><given-names>CM</given-names></name></person-group> (<year>1994</year>) <article-title>The lichen genus <italic><tp:taxon-name><tp:taxon-name-part taxon-name-part-type="genus">Caloplaca</tp:taxon-name-part></tp:taxon-name></italic> in North and Central America with brown or black apothecia.</article-title><source>Mycologia</source><volume>86</volume>(<issue>6</issue>): <fpage>813</fpage>–<lpage>838</lpage>. <ext-link xlink:href="10.1080/00275514.1994.12026488" ext-link-type="doi" xlink:type="simple">https://doi.org/10.1080/00275514.1994.12026488</ext-link></mixed-citation></ref></ref-list></tp:taxon-treatment>
